# Supplementary material for: PathoLive—Real-Time Pathogen Identification from Metagenomic Illumina Datasets
Source: Life (Basel). 2022 Aug 30;12(9):1345. doi: 10.3390/life12091345 (PMC9505849; doi:10.3390/life12091345)
Supplement: Supplementary file 1 [file life-12-01345-s001.zip]

Archive with 1 entries (1 files):
- life-1839112-supplementary.pdf
